# Supplementary material for: Plasma Phospholipid Fatty Acids and Risk of Venous Thromboembolism: Mendelian Randomization Investigation
Source: Nutrients. 2022 Aug 16;14(16):3354. doi: 10.3390/nu14163354 (PMC9412533; doi:10.3390/nu14163354)
Supplement: Supplementary file 1 [file nutrients-14-03354-s001.zip]

Archive with 1 entries (1 files):
- nutrients-1838079-supplementary.pdf
